# Supplementary material for: DFT and TD-DFT Study of the Chemical Effect in the SERS Spectra of Piperidine Adsorbed on Silver Colloidal Nanoparticles
Source: Nanomaterials (Basel). 2022 Aug 24;12(17):2907. doi: 10.3390/nano12172907 (PMC9458020; doi:10.3390/nano12172907)
Supplement: Supplementary file 1 [file nanomaterials-12-02907-s001.zip]

Archive with 1 entries (1 files):
- nanomaterials-1863481-supplementary.pdf
